# Supplementary material for: Co-Occurrence Relationship and Stochastic Processes Affect Sedimentary Archaeal and Bacterial Community Assembly in Estuarine–Coastal Margins
Source: Microorganisms. 2022 Jul 1;10(7):1339. doi: 10.3390/microorganisms10071339 (PMC9318014; doi:10.3390/microorganisms10071339)
Supplement: Supplementary file 1 [file microorganisms-10-01339-s001.zip]

Archive with 1 entries (1 files):
- microorganisms-1797082-SI.pdf
